# Supplementary material for: Bloom’s Syndrome and PICH Helicases Cooperate with Topoisomerase IIα in Centromere Disjunction before Anaphase
Source: PLoS One. 2012 Apr 26;7(4):e33905. doi: 10.1371/journal.pone.0033905 (PMC3338505; doi:10.1371/journal.pone.0033905)
Supplement: Table S1 — Sequences of the siRNAs used in this study. (XLS) [file pone.0033905.s001.xls]

## Sheet: Feuil1
Gene	Dharmacon Reference	Target sequence 1	Target sequence 2	Target sequence 3	Target sequence 4
PICH	L-031851-01	AGUAGGUGGUGUCGGUUUA	GGAUAGAGUUUACCGAAUU	CCAGAAACCUCAAUCGGAU	ACUUUAAGACAUUGCGAAU
BLM	L-007287-00	GCAACUAGAACGUCACUCA	GGAUGACUCAGAAUGGUUA	GAUCAAUGCUGCACUGCUU	CUAAAUCUGUGGAGGGUUA
Rad21	L-006832-00	GCUCAGCCUUUGUGGAAUA	GGGAGUAGUUCGAAUCUAU	GACCAAGGUUCCAUAUUAU	GCAUUGGAGCCUAUUGAUA
